# Supplementary material for: Toward the Discovery of a Novel Class of Leads for High Altitude Disorders by Virtual Screening and Molecular Dynamics Approaches Targeting Carbonic Anhydrase
Source: Int J Mol Sci. 2022 May 2;23(9):5054. doi: 10.3390/ijms23095054 (PMC9104310; doi:10.3390/ijms23095054)
Supplement: Supplementary file 1 [file ijms-23-05054-s001.zip]

Archive with 1 entries (1 files):
- ijms-1683267-supplementary.pdf
